# Supplementary material for: Magnetically Recoverable Nanoparticulate Catalysts for Cross-Coupling Reactions: The Dendritic Support Influences the Catalytic Performance
Source: Nanomaterials (Basel). 2021 Dec 9;11(12):3345. doi: 10.3390/nano11123345 (PMC8708486; doi:10.3390/nano11123345)
Supplement: Supplementary file 1 [file nanomaterials-11-03345-s001.zip]

Archive with 1 entries (1 files):
- nanomaterials-1475157-supplementary.pdf
